# Supplementary material for: Characteristics and Survival of Intensive Care Unit Patients with Coronavirus Disease in Osaka, Japan: A Retrospective Observational Study
Source: J Clin Med. 2021 Jun 3;10(11):2477. doi: 10.3390/jcm10112477 (PMC8199743; doi:10.3390/jcm10112477)
Supplement: Supplementary file 1 [file jcm-10-02477-s001.zip]

Archive with 1 entries (1 files):
- jcm-1212044-supplementary.pdf
